# Supplementary material for: Long-Term Static Cultivation Alters Lipid Metabolism and Bioenergetic Capacity in A549 Cells
Source: Int J Mol Sci. 2026 Apr 10;27(8):3417. doi: 10.3390/ijms27083417 (PMC13116223; doi:10.3390/ijms27083417)
Supplement: Supplementary file 1 [file ijms-27-03417-s001.zip]

Archive with 1 entries (1 files):
- ijms-4219824-supplementary.pdf
